# Supplementary material for: A Novel CD206 Targeting Peptide Inhibits Bleomycin-Induced Pulmonary Fibrosis in Mice
Source: Cells. 2023 Apr 26;12(9):1254. doi: 10.3390/cells12091254 (PMC10177262; doi:10.3390/cells12091254)
Supplement: Supplementary file 1 [file cells-12-01254-s001.zip]

Archive with 2 entries (2 files):
- RP832c in IPF supplemental figures Revised Version 04082023.pptx
- RP832c in IPF Supplementary Figures Legend 04082023.pdf
